# Supplementary material for: ppGpp, the General Stress Response Alarmone, Is Required for the Expression of the α-Hemolysin Toxin in the Uropathogenic Escherichia coli Isolate, J96
Source: Int J Mol Sci. 2022 Oct 14;23(20):12256. doi: 10.3390/ijms232012256 (PMC9602796; doi:10.3390/ijms232012256)
Supplement: Supplementary file 1 [file ijms-23-12256-s001.zip]

Archive with 1 entries (1 files):
- ijms-1978498-supplementary.pdf
